# Supplementary material for: The effects of substitute multisensory feedback on task performance and the sense of presence in a virtual reality environment
Source: PLoS One. 2018 Feb 1;13(2):e0191846. doi: 10.1371/journal.pone.0191846 (PMC5794113; doi:10.1371/journal.pone.0191846)
Supplement: S1 Dataset — (XLSX) [file pone.0191846.s001.xlsx]

## Sheet: Objective data
	OBJECTIVE DATA (in seconds; shorter time indicates better performance)
Participants	Sensory conditions
	NONE	V	T	A	TV	AT	AV	ATV
1	65.9939	55.2191	60.269	54.9237	57.3275	57.5899	57.3357	56.6566
2	75.0438	51.3277	54.8193	46.4028	74.5854	43.6197	61.4275	46.1197
3	45.2322	50.6487	46.657	60.1487	40.9612	43.1072	50.1949	39.5238
4	37.0903	36.9566	35.3614	35.6404	35.6279	40.4902	43.0949	35.7944
5	45.9984	58.4648	42.1735	42.2985	45.6317	44.2984	43.8567	51.8941
6	79.677	69.9523	51.6111	64.9357	55.673	74.4231	56.6443	44.1198
7	43.6906	38.5989	49.2194	51.2364	50.3989	50.8155	40.1364	50.6778
8	74.0147	90.1063	72.4605	68.0276	67.5442	58.0362	57.3696	62.4656
9	72.1235	54.4322	53.6947	58.261	44.2074	51.2947	45.0615	55.1074
10	51.6327	61.0075	49.5202	49.1285	50.0825	38.2619	51.6035	51.7909
11	52.5655	46.0993	48.4366	46.6202	48.3283	75.2446	47.6618	44.8119
12	52.4116	42.5992	45.199	37.8495	48.3535	43.2702	43.4574	46.7493
13	62.0658	58.2536	56.7367	46.7118	51.6535	58.6325	50.0326	59.1908
14	38.0863	41.7991	41.6323	43.453	37.4238	32.72	54.1234	40.0613
15	37.7281	43.5696	45.7823	48.7698	51.5905	40.2491	48.6153	37.1825
16	46.7198	43.5532	42.3948	42.9408	46.8531	37.7906	42.5282	40.2072
17	57.7968	48.1361	52.8068	48.3152	48.4275	51.6736	42.9946	35.2197

## Sheet: Subjective data
	SUBJECTIVE DATA (0 = not at all; 10 = completely immersed; i.e. higher score = higher sense of presence)
Participants	Sensory conditions
	NONE	V	T	A	TV	AV	AT	ATV
1	4.68182	7.0303	6.87879	6.80303	7.01515	7.34848	6.89394	7.51515
2	5.24242	5.4697	5.43939	6.01515	5.19697	6.98485	5.54545	6.81818
3	7.08333	7.36667	7.3	6.56667	7.03333	7	6.51667	7.21667
4	4	5.33333	6.95833	6.25	6.54167	6.25	6.59167	7.91667
5	2.68333	3.5	6.16667	5.65	6.99167	7.15	6.6	6.01667
6	2.78333	3	3.01667	2.76667	3.99167	2.91667	3.33333	3.93333
7	7.56667	9.25	8.00833	8.21667	8.68333	8.25	8.61667	9.08333
8	6.41667	7.81667	7.41667	7.58333	7.9	7.19167	7.98333	7.93333
9	6.23333	8.28333	7.26667	8.53333	8.53333	9	9.95	9.98333
10	6.33333	6.51667	7.05	7.95	5.93333	8.41667	7.75	8.13333
11	3.98333	5.8	6.2	5.91667	5.41667	5.6	6.08333	6.13333
12	6.51667	8.1	8.76667	9.86667	9.08333	9.73333	8.91667	8.63333
13	4.21667	5.96667	5.81667	6.36667	5.86667	5.26667	6.4	6.15
14	3.86667	6.46667	6.1	7.33333	8.54167	8.7	7.81667	9.1
15	4.30833	4.05	4.91667	4.95	3.93333	4.95	4.8	5.96667
16	3.28333	5.93333	6.08333	6.06667	8.15	7.83333	6.08333	8.74167
17	4.05	5.93	7.48	6.83	7.07	7.79	5.88	8.36

## Sheet: Modes of feedback
	MODE OF FEEDBACK
Participants	OBJECTIVE DATA						SUBJECTIVE DATA
	NONE	Unimodal	Bimodal	Multimodal			NONE	Unimodal	Bimodal	Multimodal
1	65.9939	56.804	57.4177	56.6566			4.68182	6.90404	7.08586	7.51515
2	75.0438	50.85	59.8775	46.1197			5.24242	5.64141	5.90909	6.81818
3	45.2322	52.4848	44.7544	39.5238			7.08333	7.07778	6.85	7.21667
4	37.0903	35.9861	39.7377	35.7944			4	6.18055	6.46111	7.91667
5	45.9984	47.6456	44.5956	51.8941			2.68333	5.10556	6.91389	6.01667
6	79.677	62.1664	62.2468	44.1198			2.78333	2.92778	3.41389	3.93333
7	43.6906	46.3516	47.117	50.6778			7.56667	8.49167	8.51667	9.08333
8	74.0147	76.8648	60.9833	62.4656			6.41667	7.60556	7.69167	7.93333
9	72.1235	55.4626	46.8545	55.1074			6.23333	8.02778	9.16111	9.98333
10	51.6327	53.2188	46.6493	51.7909			6.33333	7.17222	7.36667	8.13333
11	52.5655	47.052	57.0782	44.8119			3.98333	5.97222	5.7	6.13333
12	52.4116	41.8826	45.027	46.7493			6.51667	8.91111	9.24444	8.63333
13	62.0658	53.9007	53.4395	59.1908			4.21667	6.05	5.84445	6.15
14	38.0863	42.2948	41.4224	40.0613			3.86667	6.63333	8.35278	9.1
15	37.7281	46.0405	46.8183	37.1825			4.30833	4.63889	4.56111	5.96667
16	46.7198	42.9629	42.3907	40.2072			3.28333	6.02778	7.35555	8.74167
17	57.7968	49.7527	47.6986	35.2197			4.05	6.74667	6.91333	8.36
