# Supplementary material for: The effects of substitute multisensory feedback on task performance and the sense of presence in a virtual reality environment
Source: PLoS One. 2018 Feb 1;13(2):e0191846. doi: 10.1371/journal.pone.0191846 (PMC5794113; doi:10.1371/journal.pone.0191846)
Supplement: S1 File — (CSV) [file pone.0191846.s002.csv]

NONE	V	T	A	TV	AT	AV	ATV
65.99388	55.2191	60.26904	54.92373	57.32746	57.58988	57.33574	56.6566
75.04379	51.32772	54.81934	46.40284	74.58539	43.61966	61.42753	46.11971
45.2322	50.64867	46.65699	60.14866	40.96124	43.10723	50.19485	39.52384
37.09029	36.9566	35.36135	35.64038	35.62791	40.49024	43.09491	35.79444
45.99841	58.46475	42.17347	42.29849	45.63172	44.29844	43.85674	51.89407
79.67705	69.95228	51.6111	64.93571	55.67299	74.42306	56.64433	44.11978
43.6906	38.59894	49.21938	51.23637	50.39893	50.81549	40.13644	50.67783
74.01469	90.10633	72.46052	68.02758	67.54416	58.03619	57.36961	62.46558
72.12355	54.43215	53.69466	58.26098	44.20739	51.29472	45.06154	55.10737
51.63266	61.00753	49.52019	49.12855	50.08247	38.26195	51.60347	51.79091
52.56553	46.09931	48.43659	46.62019	48.32827	75.24459	47.66183	44.81189
52.41161	42.59924	45.19902	37.8495	48.35353	43.2702	43.45737	46.74934
62.06575	58.25359	56.73673	46.71177	51.65348	58.63251	50.03256	59.19085
38.08628	41.79908	41.63234	43.45296	37.42384	32.71997	54.12338	40.06131
37.72811	43.56956	45.78227	48.76977	51.59049	40.24913	48.61527	37.18245
46.71978	43.55317	42.39485	42.94078	46.85313	37.79063	42.5282	40.2072
57.79683	48.13613	52.80681	48.31525	48.42747	51.67359	42.99461	35.21967
