# Supplementary material for: The effects of substitute multisensory feedback on task performance and the sense of presence in a virtual reality environment
Source: PLoS One. 2018 Feb 1;13(2):e0191846. doi: 10.1371/journal.pone.0191846 (PMC5794113; doi:10.1371/journal.pone.0191846)
Supplement: S2 File — (CSV) [file pone.0191846.s003.csv]

NONE	V	T	A	TV	AV	AT	ATV
4.68182	7.0303	6.87879	6.80303	7.01515	7.34848	6.89394	7.51515
5.24242	5.4697	5.43939	6.01515	5.19697	6.98485	5.54545	6.81818
7.08333	7.36667	7.3	6.56667	7.03333	7	6.51667	7.21667
4	5.33333	6.95833	6.25	6.54167	6.25	6.59167	7.91667
2.68333	3.5	6.16667	5.65	6.99167	7.15	6.6	6.01667
2.78333	3	3.01667	2.76667	3.99167	2.91667	3.33333	3.93333
7.56667	9.25	8.00833	8.21667	8.68333	8.25	8.61667	9.08333
6.41667	7.81667	7.41667	7.58333	7.9	7.19167	7.98333	7.93333
6.23333	8.28333	7.26667	8.53333	8.53333	9	9.95	9.98333
6.33333	6.51667	7.05	7.95	5.93333	8.41667	7.75	8.13333
3.98333	5.8	6.2	5.91667	5.41667	5.6	6.08333	6.13333
6.51667	8.1	8.76667	9.86667	9.08333	9.73333	8.91667	8.63333
4.21667	5.96667	5.81667	6.36667	5.86667	5.26667	6.4	6.15
3.86667	6.46667	6.1	7.33333	8.54167	8.7	7.81667	9.1
4.30833	4.05	4.91667	4.95	3.93333	4.95	4.8	5.96667
3.28333	5.93333	6.08333	6.06667	8.15	7.83333	6.08333	8.74167
4.05	5.93	7.48	6.83	7.07	7.79	5.88	8.36
