# Supplementary material for: The effects of substitute multisensory feedback on task performance and the sense of presence in a virtual reality environment
Source: PLoS One. 2018 Feb 1;13(2):e0191846. doi: 10.1371/journal.pone.0191846 (PMC5794113; doi:10.1371/journal.pone.0191846)
Supplement: S4 File — (R) [file pone.0191846.s005.R]

library(reshape2)
library(ggplot2)
library(dplyr)
library(Hmisc)

# Read in raw data
subj_data <- read.csv(file = 'Subjective2.csv', header = TRUE)
obj_data <- read.csv(file = 'Objective2.csv', header = TRUE)
print(subj_data)

# NB normalise the data in each row, not column, this bit of code has changed!
# apply scale for each row in subj and obj data.
subj_scaled = apply(subj_data,1, scale)
obj_scaled = apply(obj_data,1, scale)
print(subj_scaled)

#now Melt
# Melt for plotting
subj_melt <- melt(subj_scaled, id.vars = c("Participant.ID"))
obj_melt <- melt(obj_scaled, id.vars = c("Participant.ID"))


#and plot
head(subj_melt)

# Apply normalization
#obj_scaled <- scale(obj_melt$value)
#subj_scaled <- scale(subj_melt$value)

# Gather data for plotting
plot_data <- data.frame(x = obj_melt$value, y = subj_melt$value)

# Define correlation function
corr_eqn <- function(x,y, digits = 2) {
  corr_coef <- round(cor(x, y), digits = digits)
  paste("italic(r) == ", corr_coef)
}

# Plot
ggplot(data = plot_data, aes(x = x, y = y)) +
  geom_point() +
  geom_smooth(method = "lm") +
  geom_text(x = -2, y = -2,
            label = corr_eqn(plot_data$x,
                             plot_data$y), parse = TRUE) +
  xlim(-2.5, 3) + # Using these limits removes a row of data from the plot
  ylim(-3, 2.5) +
  xlab ("Task Performance (in seconds)") +
  ylab ("PQ Rating (Witmer & Singer)")
